# Supplementary material for: Volunteers’ compassion fatigue, compassion satisfaction, and post-traumatic growth during the SARS-CoV-2 lockdown in Spain: Self-compassion and self-determination as predictors
Source: PLoS One. 2021 Sep 1;16(9):e0256854. doi: 10.1371/journal.pone.0256854 (PMC8409613; doi:10.1371/journal.pone.0256854)
Supplement: S1 File — (XLSX) [file pone.0256854.s001.xlsx]

## Sheet: Roja_mas_211
Age	Gender	Self-kindness	Common Humanity	Mindfulness	Self-judgment	Isolation	Over-identification	Autonomy	Competence	Relatedness	Compassion Fatigue	Compassion Satisfaction	Post-traumatic Growth
30-39	1	0.946427	0.695518	-0.237027	-1.49537	0.34703	-0.543457	-0.482846	0.376361	0.684713	-0.0283286	0.446551	0.394397
40-49	1	-0.651141	-0.796898	-1.40011	-0.504717	-0.110616	-0.102421	-0.195859	-1.51066	-1.14601	1.70702	-1.09808	0.253588
40-49	1	-0.651141	-0.796898	-1.40011	-0.504717	-0.110616	-0.102421	-0.195859	-1.51066	-1.14601	1.70702	-1.09808	0.253588
50-59	1	0.946427	-0.796898	0.92606	-0.504717	-0.568262	-0.984493	-0.195859	-0.0953945	0.0744725	-1.76368	0.00522894	0.11278
18-29	1	-1.18366	-0.796898	-1.40011	0.981264	2.63526	2.5438	1.23908	0.533613	0.532153	-1.18523	0.667212	0.676013
40-49	1	-1.18366	-0.299426	-1.40011	0.485937	-0.110616	-0.984493	-2.77875	-1.51066	-2.97673	-0.221145	0.446551	0.676013
40-49	1	-0.651141	-0.299426	0.344516	0.485937	-0.110616	-0.102421	-3.06573	-0.724402	-0.688328	0.550122	0.667212	0.676013
50-59	1	-1.18366	0.695518	-1.40011	0.981264	2.17762	0.779651	-0.195859	-1.35341	-1.90881	-0.992413	-0.436093	-0.309645
30-39	1	0.946427	1.69046	0.92606	1.47659	-1.02591	-0.984493	0.952091	-0.409898	-0.383208	0.164488	0.667212	-0.0280282
40-49	1	-0.118619	0.695518	-0.237027	0.485937	-0.568262	-0.102421	0.665104	1.16262	1.14239	1.12857	0.887874	0.535205
30-39	1	0.946427	0.695518	-0.237027	-1.49537	0.34703	-0.543457	-0.482846	0.376361	0.684713	-0.0283286	0.446551	0.394397
60-69	1	-0.118619	0.695518	0.92606	0.485937	-1.02591	-0.543457	1.23908	-0.56715	0.227033	-1.18523	0.667212	0.11278
50-59	1	0.946427	1.19299	0.92606	-1.49537	0.804677	-0.984493	-2.49176	-0.0953945	-1.29857	-1.37805	0.887874	-0.0280282
30-39	1	0.413904	0.695518	-1.98166	-0.00939009	2.17762	-0.102421	1.23908	0.219109	0.684713	0.742939	0.887874	0.11278
50-59	1	-0.651141	0.198046	-0.81857	0.485937	0.34703	-0.102421	0.0911287	0.533613	0.532153	-0.606779	0.667212	0.11278
30-39	1	-0.651141	1.69046	-0.237027	0.485937	-0.110616	-0.102421	0.665104	0.533613	0.0744725	0.935756	0.887874	-0.309645
40-49	1	0.946427	1.69046	0.92606	-1.00004	-1.02591	-0.984493	0.378116	0.219109	-0.535768	-1.18523	0.887874	0.676013
60-69	1	-0.651141	-1.29437	0.344516	0.485937	-0.110616	-0.543457	0.378116	0.533613	0.684713	0.164488	-0.436093	-0.309645
18-29	1	-1.18366	-0.299426	-2.5632	1.47659	1.71997	2.10276	0.0911287	-0.0953945	-0.688328	0.164488	-0.215432	-0.309645
18-29	1	-1.18366	0.198046	-1.40011	-0.00939009	1.71997	1.66172	-0.482846	0.0618574	0.227033	-0.0283286	-0.656755	0.676013
30-39	1	0.946427	0.695518	0.344516	-1.49537	0.804677	-0.984493	0.952091	0.219109	0.837273	-1.57086	0.887874	0.253588
30-39	1	0.946427	1.69046	0.92606	1.47659	-1.02591	-0.984493	0.952091	-0.409898	-0.383208	0.164488	0.667212	-0.0280282
30-39	1	0.946427	0.198046	-0.237027	0.485937	0.34703	0.338615	-2.20477	-0.881654	-0.840888	-0.413962	-0.215432	-0.168836
60-69	1	0.946427	-0.299426	0.92606	-1.00004	-1.02591	-0.543457	-0.195859	-0.881654	0.379593	-0.221145	0.667212	0.253588
30-39	1	-1.18366	0.198046	-0.81857	-0.00939009	0.804677	0.338615	0.378116	1.00537	0.837273	1.70702	-0.436093	-0.309645
18-29	1	-0.118619	0.695518	-0.237027	0.485937	2.17762	1.66172	-0.195859	-0.56715	0.532153	-0.0283286	0.446551	0.394397
40-49	1	-0.118619	-0.299426	-0.237027	1.47659	-0.110616	-0.102421	0.0911287	0.533613	0.379593	-0.606779	0.00522894	0.535205
30-39	1	0.946427	1.19299	0.92606	-1.49537	-1.02591	-0.984493	-0.482846	0.219109	-0.0780876	-0.413962	-0.215432	0.253588
40-49	1	0.946427	0.198046	0.92606	-1.49537	-1.02591	-0.984493	0.952091	1.00537	1.29495	-1.57086	-0.877416	-0.168836
50-59	1	0.413904	-0.299426	0.92606	1.47659	0.804677	-0.102421	-0.195859	0.690865	0.989833	1.32139	0.887874	-0.0280282
30-39	1	-0.651141	-0.299426	-0.237027	-1.00004	0.804677	1.22069	-0.769834	-1.19616	-1.45113	-0.606779	-0.877416	0.394397
18-29	1	-0.651141	-1.29437	-1.40011	-0.00939009	0.804677	0.338615	-1.34381	-1.51066	-0.993448	1.32139	0.446551	-0.168836
40-49	1	0.946427	0.695518	-0.237027	-0.00939009	0.34703	-0.102421	-0.195859	-0.252646	-0.993448	0.357305	0.667212	0.11278
60-69	1	-0.651141	-0.299426	-0.237027	-0.504717	0.804677	-0.102421	-0.769834	0.0618574	-0.0780876	0.164488	0.446551	-0.168836
50-59	1	0.946427	-0.299426	0.92606	-0.504717	-1.02591	-0.984493	0.952091	0.533613	1.29495	-0.413962	0.446551	-0.309645
18-29	1	0.413904	0.198046	-0.237027	-0.504717	0.804677	0.779651	-0.195859	-0.724402	0.532153	-0.221145	-1.76006	-0.168836
40-49	1	0.946427	-2.28931	-3.72629	-1.49537	-0.568262	-0.543457	0.0911287	0.0618574	-0.840888	-0.0283286	0.446551	-0.0280282
40-49	1	-0.651141	0.198046	0.344516	0.485937	-0.568262	-0.543457	0.0911287	-0.724402	0.0744725	0.550122	0.00522894	0.11278
18-29	1	0.946427	1.69046	0.92606	0.485937	-0.568262	1.66172	1.23908	0.848116	0.684713	0.742939	-0.656755	0.394397
30-39	1	0.946427	-0.796898	-0.81857	1.97192	0.34703	0.338615	0.952091	0.0618574	0.684713	-0.413962	0.00522894	-0.0280282
18-29	1	-1.18366	0.198046	0.344516	0.485937	1.26232	0.779651	0.0911287	-0.881654	-0.688328	-0.0283286	-0.877416	-0.168836
30-39	1	-0.118619	0.198046	-0.237027	1.47659	1.71997	1.66172	0.0911287	-1.51066	-0.383208	2.67111	-2.20138	-0.168836
60-69	1	-0.118619	-1.29437	0.92606	-0.00939009	-0.110616	-0.543457	0.378116	0.219109	0.837273	-0.413962	-1.76006	-0.309645
18-29	1	-0.118619	-0.796898	0.344516	-1.00004	-0.568262	-0.984493	-1.34381	-0.56715	-0.0780876	-1.37805	-2.6427	0.676013
50-59	1	-2.24871	0.198046	-0.81857	0.485937	-0.568262	0.338615	-1.34381	-0.724402	-0.230648	-0.799596	0.22589	-0.309645
18-29	1	0.946427	1.69046	0.344516	-1.49537	0.804677	1.66172	0.0911287	0.219109	-0.0780876	-0.992413	0.667212	-0.168836
50-59	1	-0.118619	0.198046	-0.237027	-0.504717	0.804677	0.338615	-0.482846	-0.881654	-0.535768	-0.992413	-1.76006	-0.168836
18-29	1	0.413904	-0.796898	-1.40011	1.47659	2.17762	1.66172	-1.34381	-0.881654	-1.45113	1.32139	0.22589	0.676013
50-59	1	-0.651141	0.198046	-0.81857	0.485937	0.34703	-0.102421	0.378116	-0.724402	0.684713	0.164488	-0.877416	-0.309645
50-59	1	-0.118619	0.198046	-0.237027	-1.00004	-0.568262	-0.102421	-1.34381	-1.35341	-1.29857	0.550122	-0.215432	0.253588
50-59	1	-0.651141	-0.299426	-1.40011	0.485937	1.26232	1.22069	-0.195859	-1.35341	-1.29857	0.550122	-3.08403	-0.168836
40-49	1	-1.18366	-0.796898	-0.237027	0.485937	-1.02591	0.338615	-0.482846	-0.252646	-0.230648	-0.413962	-0.215432	0.676013
30-39	1	0.413904	0.695518	-0.237027	-0.00939009	-1.02591	-0.102421	-2.20477	-3.24043	-2.97673	-1.76368	-4.40799	0.394397
18-29	2	-2.24871	-1.79184	-1.40011	-0.504717	-0.110616	-0.102421	-2.20477	-0.56715	-1.75625	-0.799596	-1.09808	-0.168836
30-39	2	0.946427	1.69046	0.92606	-0.504717	-1.02591	-0.984493	1.23908	1.47712	1.29495	-1.37805	0.887874	0.394397
30-39	2	-1.18366	0.198046	-0.237027	0.981264	1.26232	1.66172	0.0911287	-0.724402	-1.45113	2.09266	0.667212	0.11278
18-29	2	-3.31375	-1.29437	0.92606	0.485937	-1.02591	-0.984493	1.23908	0.0618574	0.989833	-0.606779	-0.436093	0.253588
60-69	2	-0.118619	0.695518	0.92606	-1.49537	-1.02591	-0.984493	0.665104	1.16262	1.60007	-0.799596	0.667212	0.535205
40-49	2	-0.118619	-0.299426	0.92606	-1.49537	-1.02591	-0.984493	1.23908	1.47712	0.0744725	-0.413962	0.887874	-0.309645
18-29	2	-0.651141	1.19299	0.344516	-0.504717	0.34703	1.22069	0.378116	-0.252646	-0.993448	0.742939	-0.436093	0.253588
30-39	2	0.413904	-2.28931	0.344516	0.981264	-1.02591	-0.102421	0.665104	1.16262	0.684713	0.550122	0.446551	-0.0280282
60-69	2	-0.118619	-0.796898	0.92606	0.485937	-0.568262	-0.984493	0.378116	0.533613	0.532153	-0.606779	-0.877416	0.535205
30-39	2	0.946427	-0.299426	0.92606	-1.49537	-1.02591	-0.984493	0.378116	0.848116	0.837273	-0.606779	0.887874	0.253588
60-69	2	-0.118619	-0.299426	-2.5632	-0.00939009	-0.568262	-0.984493	-1.6308	0.376361	0.379593	-0.0283286	0.446551	-0.0280282
50-59	2	-1.18366	-0.796898	0.92606	-0.00939009	1.71997	0.779651	0.378116	-0.56715	0.379593	0.164488	0.667212	0.535205
40-49	2	-0.118619	0.695518	-0.237027	0.485937	0.804677	-0.102421	-1.34381	-1.51066	-1.29857	0.935756	-1.31874	0.535205
60-69	2	0.413904	0.198046	-0.237027	1.47659	-0.568262	1.22069	-1.05682	-1.19616	0.227033	1.32139	0.00522894	0.253588
40-49	2	-1.18366	-0.299426	0.344516	-1.49537	-1.02591	-0.984493	-0.482846	1.47712	1.44751	-1.9565	0.887874	0.676013
40-49	2	-1.18366	0.198046	-0.81857	-0.00939009	-0.110616	-0.984493	-1.91778	-1.03891	-0.383208	-1.18523	0.00522894	0.253588
40-49	2	0.946427	-1.29437	0.92606	0.485937	-1.02591	-0.984493	1.23908	1.47712	1.60007	-1.18523	0.22589	0.11278
40-49	2	0.413904	-2.28931	0.344516	0.981264	-0.110616	0.338615	-0.195859	0.0618574	-0.688328	0.550122	0.22589	0.394397
50-59	2	-0.118619	0.695518	0.92606	0.485937	-1.02591	-0.984493	-0.482846	-0.724402	-0.993448	0.935756	0.887874	0.676013
50-59	2	-0.118619	0.695518	0.92606	-1.49537	-1.02591	-0.102421	0.378116	1.00537	-0.383208	1.32139	0.887874	0.676013
40-49	2	-2.24871	-0.796898	-1.40011	-0.504717	-1.02591	-0.102421	1.23908	0.219109	1.14239	0.164488	0.887874	0.394397
30-39	2	0.946427	1.69046	0.92606	-1.49537	-1.02591	-0.984493	1.23908	-0.409898	0.532153	-1.9565	0.887874	0.676013
50-59	2	-0.118619	-0.299426	0.344516	-0.504717	-0.110616	-0.102421	0.952091	0.690865	1.14239	-0.413962	0.446551	0.253588
30-39	2	-0.118619	-0.299426	-0.237027	-0.504717	-0.568262	-0.543457	0.665104	0.533613	0.532153	0.164488	-0.877416	-0.168836
18-29	2	-1.18366	1.19299	-0.237027	-1.00004	0.804677	1.66172	1.23908	1.47712	1.14239	0.357305	0.887874	-0.309645
50-59	2	-0.118619	0.695518	0.344516	1.47659	0.34703	1.22069	1.23908	1.47712	0.684713	-0.992413	0.667212	0.676013
40-49	2	-0.651141	-0.299426	-0.237027	0.485937	-0.110616	0.338615	-0.195859	0.219109	0.532153	0.935756	0.22589	0.676013
40-49	1	-0.651141	0.695518	0.344516	-1.00004	0.34703	-0.984493	0.952091	0.219109	0.379593	2.09266	0.446551	-1.99934
18-29	1	-1.71619	-1.79184	-2.5632	0.485937	-1.02591	-0.543457	-0.195859	0.219109	0.379593	-1.18523	0.22589	-0.450453
50-59	1	0.946427	0.695518	0.92606	-1.49537	-0.568262	-0.984493	0.952091	0.376361	-0.383208	0.357305	0.446551	-0.872878
40-49	1	0.413904	-1.29437	0.92606	-0.504717	-1.02591	-0.543457	-0.769834	-0.0953945	-0.840888	-0.606779	-0.656755	-0.450453
30-39	1	0.946427	0.695518	0.92606	-1.49537	-1.02591	-0.984493	-0.195859	0.533613	0.989833	0.164488	0.887874	-1.2953
30-39	1	0.946427	0.198046	0.92606	0.485937	-1.02591	-0.984493	-1.91778	-1.51066	-2.21393	1.70702	-1.98072	-1.57692
60-69	1	0.946427	1.19299	0.92606	-0.504717	-0.568262	-0.984493	0.665104	-0.252646	-1.45113	1.70702	0.22589	-1.15449
40-49	1	0.946427	0.198046	0.92606	-1.00004	-1.02591	-0.984493	0.378116	-1.03891	0.532153	-0.799596	-0.215432	-2.14015
40-49	1	0.946427	0.198046	-0.237027	-1.00004	-0.568262	0.338615	0.0911287	-0.0953945	0.684713	0.164488	0.446551	-0.450453
30-39	1	-1.18366	-2.28931	-3.72629	-0.00939009	2.63526	2.5438	-0.769834	-1.35341	-0.993448	-0.221145	0.667212	-2.70338
50-59	1	-1.71619	0.695518	0.92606	0.485937	-1.02591	-0.984493	1.23908	1.16262	0.989833	-1.18523	-2.42204	-2.70338
30-39	1	0.413904	0.695518	-0.237027	-0.504717	-0.110616	-0.102421	-0.195859	0.376361	0.0744725	-0.606779	-0.436093	-0.591261
50-59	1	-1.18366	-0.796898	0.344516	-0.504717	1.26232	0.779651	-0.195859	0.0618574	-0.0780876	-0.606779	-0.215432	-0.450453
18-29	1	0.946427	0.695518	-0.237027	-1.00004	-1.02591	-0.102421	0.378116	1.47712	-0.0780876	-0.0283286	0.887874	-0.732069
50-59	1	0.946427	1.69046	0.92606	-1.00004	-1.02591	-0.102421	0.952091	0.0618574	0.532153	-0.606779	0.446551	-1.71773
60-69	1	-0.118619	1.19299	0.92606	0.981264	0.34703	-0.543457	0.665104	0.533613	0.379593	-0.0283286	0.667212	-1.01369
50-59	1	-1.18366	-0.299426	0.344516	0.485937	-1.02591	-0.984493	0.378116	1.00537	0.0744725	-1.18523	-3.30469	-2.70338
30-39	1	-0.118619	0.695518	-0.237027	-0.00939009	0.804677	-0.102421	0.665104	-0.881654	-0.840888	-0.221145	-0.215432	-0.450453
18-29	1	-0.118619	0.198046	-1.40011	0.485937	1.71997	0.779651	-0.195859	0.376361	0.379593	-0.221145	-0.436093	-0.872878
50-59	1	-1.18366	-2.28931	-3.72629	2.46724	2.63526	2.5438	-3.06573	-2.76868	-2.82417	0.357305	-1.31874	-2.28096
40-49	1	0.413904	1.69046	0.92606	0.485937	-0.110616	-0.984493	-1.34381	-2.61142	-0.840888	-1.18523	-3.30469	-1.85854
40-49	1	0.946427	0.695518	0.92606	-1.49537	-1.02591	-0.984493	-0.195859	-0.252646	-0.383208	-0.606779	-1.09808	-2.70338
50-59	1	-1.71619	0.198046	-0.81857	-1.00004	0.804677	0.779651	0.378116	0.219109	-0.230648	0.550122	0.667212	-0.450453
40-49	1	-1.18366	-0.796898	-1.40011	1.47659	1.71997	1.66172	-2.77875	-0.881654	-2.36649	0.550122	-2.42204	-2.14015
40-49	1	-1.18366	0.198046	-0.237027	0.485937	-0.110616	-0.984493	0.952091	-1.51066	-0.688328	0.935756	-0.215432	-1.15449
50-59	1	-1.18366	-0.796898	-0.237027	-0.00939009	-1.02591	0.338615	-1.34381	-1.19616	-0.993448	0.550122	0.22589	-0.450453
50-59	1	-0.118619	-1.29437	0.92606	-0.00939009	0.804677	1.22069	-0.769834	-0.724402	-1.90881	0.164488	-1.09808	-0.872878
40-49	1	-0.118619	0.198046	-0.237027	-0.00939009	0.34703	0.338615	0.378116	0.376361	-0.0780876	-0.992413	0.00522894	-1.2953
40-49	1	-0.118619	-0.299426	-1.40011	0.981264	0.804677	1.22069	-1.05682	-0.56715	-1.29857	1.51421	-3.08403	-1.57692
18-29	1	-0.118619	-0.299426	0.344516	0.485937	0.804677	1.66172	0.378116	-0.252646	0.0744725	0.357305	0.00522894	-0.591261
30-39	1	-0.118619	0.695518	0.92606	-0.00939009	1.71997	-0.543457	-1.05682	-0.724402	-0.993448	0.935756	0.667212	-1.01369
50-59	1	0.946427	-0.796898	-0.81857	0.485937	1.26232	-0.102421	-2.20477	-1.19616	-0.0780876	-0.992413	0.22589	-1.2953
50-59	1	-0.118619	0.695518	0.92606	0.485937	0.34703	0.338615	0.952091	1.16262	1.29495	1.12857	0.667212	-1.99934
60-69	1	-0.118619	-0.299426	-0.237027	-0.00939009	-0.110616	-0.984493	-1.91778	-0.409898	-2.06137	-0.799596	-0.656755	-1.15449
40-49	1	0.413904	0.695518	-0.237027	-0.00939009	0.804677	0.779651	-0.769834	-3.55493	-0.383208	-1.18523	-1.31874	-1.57692
18-29	2	-2.24871	-0.299426	-0.237027	1.47659	2.17762	2.10276	0.0911287	0.0618574	0.227033	0.550122	-0.656755	-1.43611
50-59	2	-0.118619	0.695518	0.92606	0.485937	-0.568262	-0.543457	-0.195859	0.376361	0.227033	-0.413962	0.22589	-0.732069
40-49	2	-0.118619	-0.796898	-0.237027	0.485937	-1.02591	-0.984493	0.665104	0.848116	1.14239	-1.57086	0.446551	-0.591261
50-59	2	0.946427	-0.299426	0.344516	-1.00004	-0.568262	-0.984493	0.952091	0.0618574	0.0744725	-1.18523	-0.877416	-1.99934
50-59	2	0.946427	-2.28931	0.344516	-1.00004	-1.02591	-0.984493	-0.482846	1.47712	0.837273	-0.0283286	0.887874	-0.872878
50-59	2	0.946427	-2.28931	0.344516	-1.00004	-1.02591	-0.984493	-0.482846	1.47712	0.837273	-0.0283286	0.887874	-0.872878
60-69	2	0.946427	1.69046	0.92606	-0.504717	-1.02591	-0.984493	1.23908	1.16262	0.0744725	-0.413962	0.887874	-2.56258
40-49	2	-2.78123	-0.796898	-0.237027	1.97192	0.34703	0.338615	-0.769834	-0.56715	-1.45113	-1.18523	-2.42204	-1.99934
50-59	2	-0.651141	-0.299426	0.344516	0.485937	-0.568262	0.779651	-2.20477	-0.0953945	-1.29857	-0.413962	-0.436093	-1.57692
18-29	2	-0.651141	0.198046	-0.81857	0.981264	0.804677	1.66172	0.665104	0.219109	0.0744725	-0.221145	-0.656755	-0.591261
50-59	2	-2.24871	-0.299426	-1.40011	0.981264	0.804677	0.779651	-0.482846	0.533613	-0.230648	1.51421	-0.877416	-0.732069
40-49	2	-0.118619	-0.299426	-0.237027	-0.00939009	-1.02591	-0.984493	0.952091	-2.13967	-1.29857	-1.9565	-1.98072	-1.85854
50-59	2	0.946427	-2.28931	0.344516	-1.00004	-1.02591	-0.984493	-0.482846	1.47712	0.837273	-0.0283286	0.887874	-0.872878
30-39	2	0.946427	1.69046	0.92606	-0.504717	0.34703	1.66172	0.665104	0.376361	-0.688328	-0.413962	0.22589	-0.591261
40-49	2	-0.118619	-0.299426	-0.81857	-0.00939009	0.804677	-0.102421	-0.195859	-0.56715	-0.383208	1.32139	-0.656755	-0.732069
50-59	2	0.946427	1.69046	0.92606	-1.00004	0.34703	-0.543457	-0.195859	-0.881654	-0.993448	0.935756	0.887874	-0.732069
60-69	2	-0.651141	-1.29437	-0.237027	1.47659	0.34703	0.338615	-0.482846	-0.56715	-0.0780876	0.935756	-1.5394	-2.42177
30-39	2	-2.24871	-2.28931	-2.5632	2.46724	2.63526	2.10276	-1.6308	0.0618574	-0.230648	-0.221145	-1.5394	-1.43611
30-39	2	0.946427	-0.299426	0.92606	0.485937	-1.02591	-0.984493	-0.482846	0.533613	0.227033	-0.221145	0.887874	-1.85854
30-39	2	-1.18366	-0.299426	-0.81857	0.485937	0.804677	1.66172	-1.91778	-2.61142	-2.51905	1.89984	-1.76006	-0.450453
40-49	2	-2.24871	-1.79184	-1.98166	-0.00939009	1.71997	1.66172	0.0911287	-0.0953945	0.0744725	-0.413962	-0.877416	-0.732069
50-59	2	0.946427	-2.28931	0.344516	-1.00004	-1.02591	-0.984493	-0.482846	1.47712	0.837273	-0.0283286	0.887874	-0.872878
50-59	2	-0.651141	0.198046	-0.237027	0.485937	1.26232	-0.102421	0.665104	-0.252646	0.227033	-0.0283286	-1.31874	-0.872878
40-49	2	-1.18366	-1.79184	-0.237027	-1.49537	-1.02591	-0.102421	1.23908	1.31987	1.14239	-0.606779	0.667212	-0.732069
50-59	2	-0.651141	-0.299426	0.344516	0.981264	1.26232	-0.102421	-0.195859	-0.252646	-1.14601	-1.18523	-1.5394	-0.591261
50-59	2	0.413904	-0.796898	-0.81857	1.47659	-0.110616	0.779651	0.665104	1.16262	0.379593	0.742939	0.446551	-1.43611
40-49	2	-2.78123	-0.796898	-1.98166	-0.504717	1.71997	2.5438	-2.20477	-1.19616	-1.45113	1.89984	0.667212	-1.15449
40-49	2	-1.18366	-0.796898	0.344516	-0.00939009	-0.110616	0.338615	-0.195859	-0.724402	-0.230648	-0.221145	0.446551	-0.732069
18-29	2	-2.78123	0.198046	0.344516	-0.00939009	0.34703	0.338615	-0.769834	-0.252646	-0.230648	1.12857	-0.877416	-1.01369
40-49	2	0.946427	-0.299426	0.92606	-0.504717	-0.110616	-0.543457	0.952091	-0.56715	-1.14601	-0.606779	0.887874	-1.15449
18-29	1	0.413904	1.19299	0.92606	-0.504717	-0.110616	-0.543457	0.665104	1.16262	0.989833	-0.992413	0.887874	0.816821
30-39	1	0.946427	0.198046	-0.237027	-1.00004	-0.568262	-0.543457	-0.482846	0.690865	0.532153	0.935756	-0.436093	0.816821
40-49	1	0.946427	-0.299426	0.92606	-0.504717	-0.110616	-0.102421	0.665104	1.00537	0.989833	-0.992413	0.667212	1.09844
40-49	1	-0.118619	-0.299426	-0.237027	1.47659	1.71997	1.66172	1.23908	0.848116	0.684713	2.47829	0.446551	1.09844
50-59	1	0.946427	-1.29437	-0.237027	-1.00004	-0.568262	-0.543457	1.23908	-0.409898	-0.230648	-0.992413	0.887874	0.957629
30-39	1	0.413904	0.198046	-0.81857	-0.504717	0.804677	0.338615	0.0911287	1.16262	1.60007	-1.57086	0.446551	1.09844
50-59	1	0.946427	-0.299426	-0.81857	0.485937	-0.568262	-0.984493	1.23908	0.376361	1.60007	-0.606779	0.887874	1.09844
40-49	1	0.946427	-1.29437	-0.81857	-1.00004	-1.02591	-0.984493	1.23908	1.31987	0.684713	-0.799596	0.887874	1.09844
18-29	1	0.946427	-0.299426	0.344516	-1.00004	-1.02591	-0.984493	1.23908	1.31987	1.14239	0.550122	0.887874	1.09844
40-49	1	0.946427	0.695518	0.344516	0.981264	1.26232	-0.984493	-0.195859	-0.252646	0.227033	1.89984	0.887874	1.09844
40-49	1	0.946427	-0.299426	0.92606	-0.504717	-0.110616	-0.102421	0.665104	1.00537	0.989833	-0.992413	0.667212	1.09844
50-59	1	0.946427	-0.299426	0.92606	0.485937	-1.02591	-0.543457	-0.769834	-1.51066	-1.45113	-0.799596	-1.5394	0.957629
30-39	1	0.946427	1.19299	0.344516	-0.504717	-0.568262	-0.984493	0.378116	0.533613	0.0744725	-0.0283286	0.00522894	0.816821
30-39	1	-0.118619	1.69046	0.92606	2.46724	0.34703	1.22069	-0.482846	1.31987	1.44751	-0.0283286	0.22589	0.957629
40-49	1	0.946427	-0.299426	0.92606	-0.504717	-1.02591	-0.984493	1.23908	1.47712	1.29495	-0.221145	0.887874	1.09844
40-49	1	0.946427	-0.299426	0.92606	0.485937	-1.02591	-0.984493	1.23908	1.47712	1.60007	-0.992413	0.887874	1.09844
18-29	1	-1.18366	-1.29437	-1.98166	-0.00939009	-0.110616	2.10276	1.23908	1.47712	1.14239	1.12857	0.887874	0.816821
40-49	1	0.946427	-0.299426	0.92606	0.485937	-1.02591	-0.984493	1.23908	1.47712	1.60007	-0.992413	0.887874	1.09844
30-39	1	0.413904	0.695518	-0.237027	1.47659	0.34703	0.338615	0.952091	0.0618574	0.837273	0.742939	0.887874	1.09844
50-59	1	0.413904	1.19299	0.92606	1.47659	0.34703	-0.984493	1.23908	-1.66791	0.227033	-0.606779	0.446551	0.816821
30-39	1	-0.118619	0.695518	-0.237027	-0.504717	-0.568262	0.338615	-1.05682	-1.03891	-0.840888	0.935756	-0.877416	0.816821
60-69	1	0.946427	-0.299426	0.92606	2.46724	-1.02591	0.779651	-0.482846	-1.51066	-2.06137	2.67111	0.887874	1.09844
30-39	1	0.946427	0.695518	0.92606	-0.504717	-1.02591	-0.984493	1.23908	-0.252646	-0.0780876	-1.76368	0.446551	1.09844
18-29	1	-0.118619	-0.299426	-1.40011	-1.00004	1.26232	1.22069	0.665104	0.533613	0.684713	-0.0283286	0.22589	0.957629
18-29	1	-1.18366	-1.29437	-1.98166	-0.00939009	-0.110616	2.10276	1.23908	1.47712	1.14239	1.12857	0.887874	0.816821
30-39	1	0.946427	0.695518	0.92606	-1.49537	-0.568262	-0.984493	-0.195859	0.376361	0.379593	-1.18523	0.887874	0.957629
30-39	1	-0.651141	-0.299426	-0.237027	0.981264	0.34703	0.779651	-0.769834	-0.252646	-0.383208	0.935756	-0.215432	0.957629
30-39	1	0.946427	0.198046	0.92606	-1.49537	-1.02591	-0.984493	0.665104	0.533613	1.14239	0.550122	0.446551	1.09844
18-29	1	-0.651141	-0.299426	-0.81857	0.981264	1.26232	-0.984493	0.665104	0.533613	0.0744725	0.164488	0.22589	0.816821
60-69	1	0.946427	1.19299	0.92606	2.46724	-0.568262	0.779651	0.665104	0.533613	0.684713	1.12857	0.887874	1.09844
30-39	1	0.946427	1.19299	0.344516	-0.00939009	0.34703	-0.543457	-0.195859	0.690865	0.837273	1.32139	0.22589	1.09844
30-39	1	0.413904	0.695518	0.344516	-1.49537	0.804677	1.66172	0.0911287	-1.51066	-0.535768	0.357305	-0.656755	0.816821
50-59	1	0.946427	0.695518	0.92606	-1.00004	0.804677	0.338615	0.665104	0.533613	1.29495	-0.413962	0.887874	1.09844
60-69	1	0.946427	1.69046	0.92606	-1.00004	-1.02591	-0.984493	0.665104	1.16262	0.532153	-1.18523	0.887874	1.09844
30-39	1	0.946427	1.69046	0.92606	2.46724	-1.02591	0.338615	0.952091	0.533613	0.684713	-0.799596	-0.215432	0.816821
40-49	1	0.413904	-0.299426	-0.81857	0.981264	-0.568262	-0.102421	0.0911287	-0.56715	0.227033	-0.606779	0.446551	1.09844
50-59	1	0.946427	1.19299	0.92606	-0.504717	0.804677	0.338615	-0.482846	-1.19616	0.227033	0.357305	0.22589	1.09844
30-39	1	-1.18366	0.198046	-1.40011	0.981264	-1.02591	-0.102421	-2.77875	-0.724402	-1.45113	2.67111	-1.31874	1.09844
50-59	1	0.413904	-0.796898	-0.237027	0.485937	-1.02591	-0.984493	1.23908	0.533613	1.14239	0.357305	0.446551	0.816821
50-59	1	-1.18366	-0.299426	-0.81857	-0.00939009	-0.568262	-0.984493	0.378116	-0.0953945	0.227033	0.357305	0.887874	0.957629
40-49	2	0.946427	-1.79184	-0.237027	-1.49537	-0.568262	-0.984493	0.378116	-0.724402	-1.90881	-0.413962	-0.215432	1.09844
40-49	2	0.946427	-0.299426	0.92606	-1.49537	-1.02591	-0.984493	1.23908	0.533613	1.60007	0.357305	0.887874	1.09844
40-49	2	0.946427	0.695518	0.344516	-1.00004	-0.110616	0.779651	0.665104	1.31987	0.989833	0.550122	0.887874	1.09844
30-39	2	0.946427	-0.299426	0.92606	0.485937	-1.02591	-0.984493	0.0911287	0.533613	0.989833	1.51421	0.446551	1.09844
40-49	2	-1.18366	-0.299426	-0.237027	1.47659	0.804677	0.779651	0.0911287	0.848116	0.684713	1.89984	0.446551	1.09844
60-69	2	0.946427	-0.299426	0.92606	-1.00004	-1.02591	-0.984493	0.952091	1.47712	1.29495	-0.799596	0.887874	0.816821
40-49	2	0.946427	0.198046	0.92606	0.981264	-1.02591	-0.984493	-0.769834	-2.13967	-2.51905	-0.606779	0.22589	1.09844
50-59	2	0.413904	-0.299426	0.92606	0.485937	-1.02591	-0.984493	-0.482846	1.16262	1.14239	-0.992413	0.887874	1.09844
50-59	2	0.946427	1.19299	0.344516	1.47659	-0.568262	-0.102421	-0.482846	1.47712	0.379593	0.357305	0.446551	1.09844
40-49	2	0.946427	0.695518	0.92606	-1.00004	-0.568262	0.338615	-1.05682	-0.409898	-0.383208	-0.0283286	-0.215432	0.957629
30-39	2	-0.118619	0.695518	0.344516	0.981264	1.26232	2.10276	-0.195859	-0.881654	-0.688328	1.32139	-1.09808	1.09844
30-39	2	0.413904	1.19299	-0.237027	-0.504717	-0.110616	-0.102421	0.0911287	0.533613	0.989833	-0.221145	0.446551	0.816821
50-59	2	-0.118619	-0.299426	-1.40011	-0.00939009	-0.110616	1.22069	0.378116	-0.881654	-0.688328	-0.606779	0.667212	0.816821
40-49	2	0.413904	1.69046	0.92606	-0.504717	1.71997	0.338615	1.23908	-0.56715	-0.993448	-1.37805	0.446551	0.816821
18-29	2	0.946427	-1.29437	0.92606	-1.49537	-1.02591	-0.984493	1.23908	0.533613	0.684713	-1.18523	0.887874	1.09844
18-29	2	-2.24871	-1.29437	-0.81857	-0.504717	-0.110616	-0.102421	0.378116	0.0618574	-0.383208	-0.606779	-0.436093	0.816821
50-59	2	0.946427	1.69046	0.92606	0.981264	-0.568262	2.10276	0.665104	-0.881654	0.379593	0.164488	-0.215432	1.09844
50-59	2	0.946427	1.69046	0.92606	-1.00004	0.804677	-0.543457	-0.195859	-0.252646	-0.383208	-0.221145	0.887874	0.816821
30-39	2	0.946427	-0.299426	0.92606	0.485937	-1.02591	-0.984493	0.0911287	0.533613	0.989833	1.51421	0.446551	1.09844
30-39	2	0.946427	-0.299426	0.92606	0.485937	-1.02591	-0.984493	0.0911287	0.533613	0.989833	1.51421	0.446551	1.09844
50-59	2	0.946427	-0.796898	0.92606	-1.49537	-1.02591	-0.984493	-0.769834	1.16262	0.837273	-1.18523	0.887874	1.09844
40-49	2	-0.118619	-0.299426	-0.81857	-1.49537	0.804677	0.338615	-0.195859	0.0618574	-0.535768	1.51421	0.00522894	1.09844
30-39	2	0.946427	-0.299426	0.92606	-1.49537	-1.02591	-0.984493	0.378116	0.533613	-0.0780876	-0.221145	0.667212	1.09844
18-29	2	0.946427	1.69046	0.92606	-0.00939009	2.63526	2.10276	-0.769834	0.0618574	-0.840888	0.164488	0.887874	1.09844
40-49	2	0.946427	1.69046	0.92606	0.485937	-1.02591	-0.984493	0.378116	1.16262	0.684713	-0.413962	0.887874	1.09844
30-39	2	-0.118619	0.198046	0.344516	-0.00939009	0.34703	-0.543457	0.952091	1.31987	0.532153	0.164488	0.667212	0.957629
